# Supplementary material for: Targeted Single Primer Enrichment Sequencing with Single End Duplex-UMI
Source: Sci Rep. 2019 Mar 18;9:4810. doi: 10.1038/s41598-019-41215-z (PMC6423013; doi:10.1038/s41598-019-41215-z)
Supplement: Supplementary file 2 — List of target variants and enrichment primers [file 41598_2019_41215_MOESM2_ESM.xlsx]

## Sheet: GIAB variants
The list of 87 NA12878-not-NA24385, heterozygous SNVs
hg19 1 based
chrom	pos	ID	REF	ALT
1	10318652	rs12402052	C	G
1	10435324	rs11121552	C	A
1	11854476	rs1801131	T	G
1	11863057	rs2066470	G	A
1	120458004	rs6685892	A	T
1	156846233	rs6334	G	A
1	169519894	rs6015	G	A
1	169521853	rs6033	A	G
1	182544581	rs36053738	C	T
1	182554557	rs486907	C	T
1	211846876	rs701929	A	G
1	23208925	rs2229872	G	A
1	242023898	rs4149909	A	G
1	242048674	rs9350	C	T
1	45293752	rs2295997	T	C
1	65321250	rs2230586	G	A
10	73574843	rs2290021	G	A
11	17419279	rs1799859	C	T
11	6413366	rs72896268	C	T
12	103234252	rs5030860	T	C
12	12871099	rs2066827	T	G
12	133220526	rs5744934	T	C
12	32791796	rs4575368	G	A
12	49427108	rs113997424	G	A
13	19751657	rs9507566	G	T
13	19753554	rs36215076	C	T
13	19753575	rs36215075	A	G
13	28611382	rs56090538	T	G
13	52524488	rs1061472	T	C
13	77574983	rs1800209	A	G
15	63918307	rs1140422	G	C
15	63948368	rs56318707	C	T
15	89804043	rs17803620	C	T
15	89817440	rs72762644	G	A
15	89836228	rs2283432	G	C
16	23392086	rs61759917	C	T
16	3639230	rs72778139	G	A
16	53636000	rs4784320	G	A
17	16062134	rs72835314	G	C
17	37855834	rs4252596	C	A
17	41223094	rs1799966	T	C
17	41234470	rs1060915	A	G
17	41244000	rs16942	T	C
17	41244435	rs16941	T	C
17	41244936	rs799917	G	A
17	41245237	rs16940	A	G
17	41245466	rs1799949	G	A
19	10267077	rs2228611	T	C
19	10600442	rs1048290	G	C
19	13008607	rs1060218	G	T
19	2226772	rs2302061	G	C
19	40901011	rs3745202	G	C
19	41920030	rs34442879	C	T
2	141116447	rs35546150	G	T
2	141267573	rs35821928	G	A
2	142567910	rs12990449	T	C
2	152346979	rs1061305	T	C
2	233127979	rs72998118	T	C
2	44201376	rs4953042	T	C
2	44223023	rs181626399	G	C
22	30733111	rs2229807	C	A
3	10138069	rs2272125	T	G
3	14199887	rs2228000	G	A
3	142178144	rs2229032	C	T
3	142188337	rs28910273	A	C
3	142217537	rs2227932	A	G
4	169432841	rs1806729	G	A
4	169433326	rs7655494	T	C
4	169433327	rs7671781	G	A
4	169433333	rs7673220	C	T
4	57333822	rs12513091	G	T
5	112175770	rs41115	G	A
5	112177171	rs465899	G	A
5	131925483	rs55653181	G	C
5	176516631	rs1966265	G	A
5	35876274	rs3194051	A	G
6	152529260	rs3798756	G	A
7	151873853	rs6464211	C	T
7	55214348	rs2072454	C	T
7	55268949	rs55737335	A	G
7	94056349	rs1800248	C	T
8	118832020	rs17439693	G	A
8	2807783	rs35043129	G	A
8	3351147	rs17066296	G	A
8	3351195	rs56109797	C	A
9	133761001	rs1056171	A	G
9	139400299	rs150343794	C	A

## Sheet: SeraSeq ctDNA V2
Seraseq™ ctDNA v2 Reference Materials
VARIANT LIST
Gene ID	hg19	hg19 1 based	Ref	Alt	ID	HGVS	Amino Acid Change	Mutation Type
MPL	chr1	43815009	G	T	COSM18918	c.1544G>T	p.W515L	SNV
NRAS	chr1	115256529	T	C	COSM584	c.182A>G	p.Q61R	SNV
RET	chr10	43617416	T	C	COSM965	c.2753T>C	p.M918T	SNV
PTEN	chr10	89717716	A	AA	COSM4986	c.741_742insA	p.P248fs*5	Insertion
PTEN	chr10	89717775	A		COSM5809	c.800delA	p.K267fs*9	Deletion in homopolymer (6N>5N)
ATM	chr11	108117847	GT		COSM21924	c.1058_1059delGT	p.C353fs*5	Deletion
KRAS	chr12	25398284	C	T	COSM521	c.35G>A	p.G12D	SNV
FLT3	chr13	28592642	C	A	COSM783	c.2503G>T	p.D835Y	SNV
AKT1	chr14	105246551	C	T	COSM33765	c.49G>A	p.E17K	SNV
TP53	chr17	7577120	C	T	COSM10660	c.818G>A	p.R273H	SNV
TP53	chr17	7577538	C	T	COSM10662	c.743G>A	p.R248Q	SNV
TP53	chr17	7577558	G		COSM6530	c.723delC	p.C242fs*5	Deletion
TP53	chr17	7578406	C	T	COSM10648	c.524G>A	p.R175H	SNV
TP53	chr17	7579424	G		COSM18610	c.263delC	p.S90fs*33	Deletion in homopolymer (5N>4N)
ERBB2	chr17	37880995	C	CTACGTGATGGCT	COSM20959	c.2324_2325ins12	p.A775_G776insYVMA	Insertion
SMAD4	chr18	48603093	T	TT	COSM14105	c.1394_1395insT	p.A466fs*28	Insertion
GNA11	chr19	3118942	A	T	COSM52969	c.626A>T	p.Q209L	SNV
IDH1	chr2	209113113	G	A	COSM28747	c.394C>T	p.R132C	SNV
GNAS	chr20	57484420	C	T	COSM27887	c.601C>T	p.R201C	SNV
CTNNB1	chr3	41266124	A	G	COSM5664	c.121A>G	p.T41A	SNV
FOXL2	chr3	138665163	G	C	COSM33661	c.402C>G	p.C134W	SNV
PIK3CA	chr3	178936091	G	A	COSM763	c.1633G>A	p.E545K	SNV
PIK3CA	chr3	178952085	A	G	COSM775	c.3140A>G	p.H1047R	SNV
PIK3CA	chr3	178952149	C	CA	COSM12464	c.3204_3205insA	p.N1068fs*4	Insertion
FGFR3	chr4	1803568	C	G	COSM715	c.746C>G	p.S249C	SNV
PDGFRA	chr4	55141048	T	TA	COSM28053	c.1694_1695insA	p.S566fs*6	Insertion
PDGFRA	chr4	55152093	A	T	COSM736	c.2525A>T	p.D842V	SNV
KIT	chr4	55599321	A	T	COSM1314	c.2447A>T	p.D816V	SNV
APC	chr5	112175639	C	T	COSM13127	c.4348C>T	p.R1450*	SNV
APC	chr5	112175957	A	AA	COSM18561	c.4666_4667insA	p.T1556fs*3	Insertion in homopolymer (7N)
NPM1	chr5	170837547	G	GTCTG	COSM17559	c.863_864insTCTG	p.W288fs*12	Insertion
EGFR	chr7	55242466	GAATTAAGAGAAGCA		COSM6225	c.2236_2250del15	p.E746_A750delELREA	Deletion
EGFR	chr7	55249012	C	CGGT	COSM12378	c.2310_2311insGGT	p.D770_N771insG	Insertion
EGFR	chr7	55249071	C	T	COSM6240	c.2369C>T	p.T790M	SNV
EGFR	chr7	55259515	T	G	COSM6224	c.2573T>G	p.L858R	SNV
BRAF	chr7	140453136	A	T	COSM476	c.1799T>A	p.V600E	SNV
JAK2	chr9	5073770	G	T	COSM12600	c.1849G>T	p.V617F	SNV
GNAQ	chr9	80409488	T	G	COSM28758	c.626A>C	p.Q209P	SNV

## Sheet: 192plex panel
hg19 0 based
gene	chrom	loc3	loc5	strand	primer
KIF1B	chr1	10318595	10318565	0	TTTGCATCTCAAAACCGTGTGTACAATGAC
KIF1B	chr1	10318618	10318585	0	GTACAATGACATTGGCAAGGAAATGCTCTTACA
KIF1B	chr1	10435297	10435262	0	CATTGCTGTCTCTGTAGTAACTTTCTTGTCTACCT
KIF1B	chr1	10435320	10435286	0	CTTGTCTACCTGCATTTTTCTTTCAGACACCAAA
MTHFR	chr1	11854518	11854545	1	TTCTACCTGAAGAGCAAGTCCCCCAAG
MTHFR	chr1	11854473	11854441	0	CGAGAGGTAAAGAACGAAGACTTCAAAGACAC
MTHFR	chr1	11862932	11862907	0	GCCTCCCACCTTAACCTTGCATGAG
MTHFR	chr1	11863159	11863185	1	TAGGAACCCAGCCATGGTGAACGAAG
EPHB2	chr1	23208950	23208986	1	CCAATAGGTACCTTCTCATAGTACTGCAGCTCATAG
EPHB2	chr1	23208885	23208859	0	GCAGTGTCCATCATGCATCAGGTGAG
PTCH2	chr1	45293543	45293567	1	GCCCATTTCGCCCGCTATCAGTTT
PTCH2	chr1	45293517	45293493	0	CCCTGCTCTGCCCAGTCTTACCTT
PTCH2	chr1	45293759	45293786	1	CTCACTGCCACAGTTCAAGCCTTTACC
PTCH2	chr1	45293871	45293898	1	GGCACAGACCTGTCATCCACTCTCTAC
JAK1	chr1	65321165	65321135	0	GGGTCTCAGCACATTACTGATGGGATACAG
JAK1	chr1	65321326	65321357	1	GTTCAAGAACTTTCAGATCGAGGTGCAGAAG
NOTCH2	chr1	120457915	120457879	0	GCAGCATTTACAAAAGTCAGTTATGTCTCTACACTG
NOTCH2	chr1	120457941	120457914	0	GGAGGTGGACTCTCTCACGCATAAACC
NTRK1	chr1	156846268	156846289	1	GCCGAAGAAGCGCACGATGTG
NTRK1	chr1	156846323	156846347	1	GGTCCCCGTGCCGCATATACTCAA
F5	chr1	169510401	169510432	1	AGCCATATGACTCTCTCTCCAGAACTCAGTC
F5	chr1	169510375	169510349	0	GCTGAGGTCTGGAGAAATGGGCATCT
F5	chr1	169519863	169519827	0	AGCCTCTCAGAAGTTACTAGTTGGATTCAGTAGAAG
F5	chr1	169519888	169519852	0	TTCAGTAGAAGTGAAAGATTCAAACCTGAGGTGAAA
F5	chr1	169521867	169521900	1	CACAGTACGAAGATGAGTCCTTCACCAAACATA
F5	chr1	169521841	169521811	0	CCTGGGCTCTGATAATAGGACCCAAAATCC
RNASEL	chr1	182544509	182544474	0	CAAGGACTCTACAGCTAATAAGTAGTTCCCTGAAC
RNASEL	chr1	182544661	182544695	1	GAGACCCTTCCCTGTATTTTCAGAAGACATTTCC
RNASEL	chr1	182554558	182554592	1	GGGAAGATGTGGAAAATGAGGAAGATGAATTTGC
RNASEL	chr1	182554529	182554496	0	GTGTATCCACAGGACAAGTGTAGTTCTTGAACA
NEK2	chr1	211846898	211846927	1	GCAAGCAAAACGTCAAGCTTGGAGACTTT
NEK2	chr1	211846963	211846992	1	ACGAAGTGATGGTGGTCATACCGTATTGC
EXO1	chr1	242023793	242023757	0	TGAGGATAATATGTTCCCTGTTCTTTAGTTGCAGAT
EXO1	chr1	242023892	242023859	0	GGTACCAGAGGATTACATCAACGGGTTTATTCG
EXO1	chr1	242048607	242048570	0	AGTTGCTTTAACAGAATGGTCTTAAAATGGGTGTTTA
EXO1	chr1	242048782	242048818	1	GGCAACTCACTTTTTAAATCCAAAGTTTTTCCAGAG
CDH23	chr10	73574719	73574695	0	CGGCCTCTTGCAGCTGATACAGAC
CDH23	chr10	73574952	73574977	1	GGGTGTGGATTTGGCGGATTCTGTG
FGFR2	chr10	123239055	123239016	0	TAAGTGTGTGCTGACATAAATCTTCTCCAATTATTACAA
FGFR2	chr10	123239216	123239257	1	GGAGTAAATAATTGGAAAAGTAATCAGCATATGTGTAAAGA
SMPD1	chr11	6413387	6413414	1	CTTCCTGGGTTTCCACGGACGATAAGT
SMPD1	chr11	6413474	6413507	1	CCAAATGAAGAGCACTAAGGACTCATGCTAGAG
ABCC8	chr11	17419175	17419148	0	GTGTCTCATGTCTCCAGTGACGAAGGT
ABCC8	chr11	17419398	17419425	1	CTGCCCCGAAAAGGAGTGAGGTAGAAC
P2RY2	chr11	72946314	72946341	1	GCTCCTACAGCCGAATGTCCTTAGTGT
P2RY2	chr11	72946354	72946386	1	CCTCTACAGCTTCCCAATATAAACCTGCACAG
CDKN1B	chr12	12870984	12870949	0	GTGGAATTTCGATTTTCAGAATCACAAACCCCTAG
CDKN1B	chr12	12871219	12871244	1	CGGTTGCAGGTCGCTTCCTTATTCC
FGD4	chr12	32791802	32791836	1	CAGTGAAACTGCCTGAACTCTTGTTCTACAGATT
FGD4	chr12	32791750	32791722	0	CCCCCAGGTATCTAAACCACATCTGTCT
KMT2D	chr12	49427175	49427203	1	GGAGTACAGACAAACCAAGCTCTGGGTC
KMT2D	chr12	49427227	49427253	1	AGCACCTTCTAGGACAGGTGGCAATC
PAH	chr12	103234285	103234316	1	TCAAGCCTGTGGTTTTGGTCTTAGGAACTTT
PAH	chr12	103234325	103234361	1	TGAGAACTCTCTTAAGACTACCTTTCTCCAAATGGT
ACADS	chr12	121176684	121176717	1	CTTGATGAAAGGCTTCTTGTTATCCTTCAGCAT
ACADS	chr12	121176639	121176611	0	GGCTATTGCAGTTCAAGTTGGCAGACAT
POLE	chr12	133209005	133209041	1	CTTCACCATCACTCAGAAGATTCAGAAGAAAGTCAC
POLE	chr12	133209098	133209126	1	CAGACCCCTCCCTCAGCATCCTTATACT
POLE	chr12	133220526	133220553	1	GTCCTTCCTCGCTCCAACATGGTCTAC
POLE	chr12	133220578	133220605	1	CCACTTACGCCCAGTGACGAGATCATC
POLE	chr12	133236032	133236060	1	TCATCTCTGAGAACCGTTCCATGTCTCG
POLE	chr12	133236099	133236134	1	CCTTGATTTCTGCAGTGTTTTACCCATTGTCTTTC
TUBA3C	chr13	19751738	19751762	1	GTCTGGTTTCCCTCAGGCGGATCT
TUBA3C	chr13	19751761	19751788	1	GGCTTCCACGGGCATTGATTCATGTTG
TUBA3C	chr13	19753465	19753439	0	ACCCTCCTAAGAAAGCTGCCATCCAG
TUBA3C	chr13	19753650	19753674	1	AGGCAGGAGTCCAGATCGGCAATG
FLT3	chr13	28611420	28611459	1	TGGGCTAAATCTGTCTTTAATTCTTTTTCAAACAGCATA
FLT3	chr13	28611340	28611303	0	CTCGGCAATTTAACTTACTTCTTATATTCAGCGTGAA
ATP7B	chr13	52524378	52524347	0	CATGTGACCTGACAGCTGCTATGATATCCTC
ATP7B	chr13	52524540	52524567	1	GGCCATGTGAGTGATAAGTGGCGTTTG
CLN5	chr13	77574882	77574855	0	GGGCCAACAGGAAACAAGACTCTTGGT
CLN5	chr13	77574951	77574915	0	CCACATTTGCCAACTAAAGAATTTCTGTTGAGTCTC
HERC1	chr15	63918184	63918159	0	CTGCTTACCACGCCAGTCTGTTACC
HERC1	chr15	63918364	63918395	1	CAATGCTGTTTCCTTCATAAGTGCCCATTTG
HERC1	chr15	63948261	63948225	0	AGGCTCAAGAATCAGTCAGAAATAATCAATGTAACG
HERC1	chr15	63948366	63948338	0	AGACATCCCACTGCTGTGCTCAAATAGG
FANCI	chr15	89803937	89803901	0	GTTGTAAGACTTGTTTCTGAACCCCCTGTTTAAAAC
FANCI	chr15	89803989	89803958	0	AGGAAGCTGGAACACTTAGGAGACGTAAGAT
FANCI	chr15	89817499	89817535	1	CCTATTCTTCACTACTTCCAAGATCATGGTTGAAAC
FANCI	chr15	89817426	89817393	0	TCAAGGTGCTTGATCTTTTAAAGACTTCGGTTG
FANCI	chr15	89836277	89836316	1	ATGGAGTTATAGCAAAACCTTACCTGAAACTACTTATGG
FANCI	chr15	89836210	89836176	0	AATCAGCAGATTTTTCTCAGAGCACCAGTATTGG
SLX4	chr16	3639122	3639097	0	CAAACGTCCCACAGAGCCGAATTCA
SLX4	chr16	3639328	3639352	1	ACATGGAGCCCCTCTCGCCAATTC
GRIN2A	chr16	9916234	9916264	1	ACTATTCCCCACCTTTTCGATTTGGGACAG
GRIN2A	chr16	9916171	9916139	0	AGGCGTCCTCTACTCCTTTCTGATTAAATTTG
SCNN1B	chr16	23392085	23392113	1	CATCACCCTCACTGTCAGACTCGATGAC
SCNN1B	chr16	23392145	23392171	1	GTCTTGGCTGCTCAGTGAGTTTCAGC
RPGRIP1L	chr16	53636090	53636124	1	CACTTTCCTGCTCTTTTCTCCCTAGTTTTTGATG
RPGRIP1L	chr16	53635992	53635963	0	GAGATGCCTCTGGAGCATTTGCTTTCAAG
NCOR1	chr17	16062066	16062042	0	GCCTGTGCTGCCAGAGATGGTATG
ERBB2	chr17	37855898	37855939	1	ACTCCATCCCAAGCCTATTTGTTTTAATATCAAATAATGGT
BRCA1	chr17	41223145	41223174	1	GAGTCAGCTCGTGTTGGCAACATACCATC
BRCA1	chr17	41223081	41223045	0	CCATTGCATTATACCCAGCAGTATCAGTAGTATGAG
BRCA1	chr17	41234411	41234375	0	AAAGAATTTTGCTTAAGATATCAGTGTTTGGCCAAC
BRCA1	chr17	41243972	41243942	0	TAACCCTGAGCCAAATGTGTATGGGTGAAA
BRCA1	chr17	41244380	41244339	0	CTTGAATGTTTTCATCACTGGAACCTATTTCATTAATACTG
BRCA1	chr17	41245025	41245054	1	TCCATTGGGACATGAAGTTAACCACAGTC
BRCA1	chr17	41245248	41245283	1	AAAGGGTTTTGCAAACTGAAAGATCTGTAGAGAGT
BRCA1	chr17	41245225	41245190	0	AGTAACGAGATACTTTCCTGAGTGCCATAATCAGT
BRCA1	chr17	41245530	41245563	1	CACAGCAGAAACCTACAACTCATGGAAGGTAAA
DOT1L	chr19	2226771	2226797	1	GAGGTTGTGGCCATTCTTGAGGTCGA
DOT1L	chr19	2226737	2226715	0	CCACGGACAAGACCCCACTGCT
DNMT1	chr19	10267051	10267018	0	GGCTGTTTTTAAAGTGTGCCCCAAACATAATCC
DNMT1	chr19	10267076	10267040	0	AAACATAATCCCGGACTATTCCTTACCTTCAAGAGA
KEAP1	chr19	10600443	10600465	1	GGGCGTGGCTGTCCTCAATCGT
KEAP1	chr19	10600415	10600382	0	TAGTAACACTCAGCTGAATTAAGGCGGTTTGTC
KEAP1	chr19	10600552	10600581	1	CACGAAGGTCAGCTATAATGGCCATTGTC
GCDH	chr19	13008497	13008470	0	GATGCCAGGATCCCCAGTCCTTGTTAC
GCDH	chr19	13008567	13008537	0	TCTGCTGAAGAGGAATAACTGTGGGAAAGC
PRX	chr19	40901018	40901047	1	GGGAAGGAAGCAGAAGTTCAAGGTGATCG
PRX	chr19	40901006	40900982	0	CACAGCGGTGGACTCAGCCTTTTC
BCKDHA	chr19	41919926	41919896	0	CTCTGTCATTGCCCAGCATAACCAATTGTG
BCKDHA	chr19	41920100	41920136	1	CCTGGAAGAACACTCAGAAAAACTAAAGTGTACACT
BCKDHA	chr19	41930402	41930427	1	GCGGGCATCTCCTGATACACGTCTG
BCKDHA	chr19	41930479	41930509	1	CTTATCGAAGTGATCCAGTGGGTAGTGCTC
GEN1	chr2	17942728	17942689	0	AACACAAATGGATGTAAAACTGGTATTTGTTATGGAAGG
GEN1	chr2	17942858	17942897	1	GCACCCTTTAATTCAAATCGGAATTACTGAATCAAATCT
LRPPRC	chr2	44201375	44201407	1	GTCACTGAAAAATTGGAAGATGTAGCGTTGCA
LRPPRC	chr2	44201357	44201326	0	CAAAGACACTTGGGCCATCTTCCTTTGATAC
LRPPRC	chr2	44223052	44223074	1	GCTGAGATCCGCGCGTTGGTTG
LRPPRC	chr2	44223138	44223159	1	AGGCTACCCTGCGGTCACATG
LRP1B	chr2	141116493	141116533	1	TTTTCTTCTTTTTCTTCAGTCAAATTTCTTTGTCCATCCA
LRP1B	chr2	141116533	141116569	1	TTCATAAAGCAATGTACTCGAAGGAGCTTCTTTGTT
LRP1B	chr2	141267474	141267443	0	CAAGGATGCTGCAACAGTTTTCTTTGACATG
LRP1B	chr2	141267636	141267672	1	CCAGTGGACACAGAGTAATCTTAATGGCATTATGTT
LRP1B	chr2	142567842	142567807	0	GTAAGGTAAATCCGAATGGCATGAGAACCTTTCTA
LRP1B	chr2	142567979	142568020	1	TGCCCATGTTCAGATCATTCATATTTTATTTCGAAACATTT
NEB	chr2	152346979	152347005	1	CAGTCACGATCTGCCAGTGCACTAAG
NEB	chr2	152346928	152346904	0	ACCCCCGTCGCTGTAAGTCGAAAG
DIS3L2	chr2	233128005	233128031	1	GGCAGCTCTTTCGCAGGGATTTTCTC
DIS3L2	chr2	233127974	233127949	0	CGCTCCTGCACCAAACTTAGCTACG
SF3A1	chr22	30732993	30732964	0	GGACTGAACCCTCCAGCTAGAAACTTCAG
SF3A1	chr22	30733217	30733245	1	CCTCTCAACTTCTCATCAGCCCTGAGTC
ARSA	chr22	51064076	51064102	1	CGGCAGTCTCTCTTCTTCTACCCGTC
ARSA	chr22	51064037	51064008	0	TGGGTGAAGAAGTGAGCCTTGTACTTTCC
FANCD2	chr3	10137994	10137958	0	AAGGCATGATGATAAACTCACAAAAGATGGATGTTA
FANCD2	chr3	10138057	10138030	0	ACCCAACATGTGCCTCTGCTCAAAAAG
XPC	chr3	14199804	14199774	0	ACAGAACACCTCTAGCCACTGGTCTATACC
XPC	chr3	14199874	14199840	0	GCACATTTTCTTGCCTCTTTTACTGCTTGAAGAG
ATR	chr3	142178182	142178212	1	CAGGAAAAGAACTTCGCCAGTGTATGCTAC
ATR	chr3	142178229	142178265	1	ATTTGGCTGATGTGATTAATGGATATCACTCTTCCT
ATR	chr3	142188273	142188235	0	GGCTATTATTTCCATCAAGACAACAAAAACTTCATCGT
ATR	chr3	142188333	142188295	0	CAATTGTGAAAAAGCAGTCAAAAATTGATATGGAGCTA
ATR	chr3	142217483	142217451	0	CATATCCTCGTTGGTAGGAGCCTCTTTCAAAG
ATR	chr3	142217623	142217656	1	CAGCTACCGTGACATTTCTTGACTCTTCATTTG
SRP72	chr4	57333727	57333701	0	GCGACGCTTAGCAATCATCGACTTCC
SRP72	chr4	57333899	57333927	1	GCCCACCCCGACACTTACTCTTATTGAC
ANTXR2	chr4	80898841	80898875	1	ACAAATCTCATTTTCCCTTAGGGTCGTCTTGATG
ANTXR2	chr4	80898744	80898712	0	CCTGCCTCCATTATACTGACTCAAGCAGTTAG
PALLD	chr4	169432737	169432704	0	TGCAGGAAGAAAGCAAGAATACTGACTTCTTCC
PALLD	chr4	169432840	169432807	0	CGACTCCGAAACAGAAGATTTTGACTCGGAAAA
PALLD	chr4	169433216	169433183	0	GAGGAGCTAACATCCATATTTAAAGCCGCAAAG
PALLD	chr4	169433292	169433262	0	GGTACCTGTCTCCTAAAAATCAGCCGTCAG
IL7R	chr5	35876293	35876319	1	GCCAGGCATGTGAGGGATGAATCTCT
IL7R	chr5	35876271	35876245	0	CCCCAACTGCCCATCTGAGGATGTAG
APC	chr5	112175779	112175810	1	CTCAGGCTGGATGAACAAGAAAATCCATCTG
APC	chr5	112175760	112175725	0	GTCCAGGTTCTTCCAGATGCTGATACTTTATTACA
APC	chr5	112177057	112177025	0	CTATTGCAAAGCAGCCAATAAATCGAGGTCAG
APC	chr5	112177279	112177308	1	GCCTGATGCTTGAGGTTTACTTGGTTCTC
RAD50	chr5	131925420	131925380	0	AGAAAACTGGACTGGGAAGAATAATTGAGTTAAAATCAGA
RAD50	chr5	131925468	131925430	0	AAGAAGCAGAATGAGCTGAAAAATGTGAAGTATGAATT
FGFR4	chr5	176516693	176516718	1	CCCTCTCCCACCTCAGAAGCCATAC
FGFR4	chr5	176516605	176516578	0	GGTCCCTGAGAGCTGTGAGAAGGAGAT
ADAMTS2	chr5	178562881	178562854	0	CCAGGAAGCTGAGACTTGACACGGTAG
ADAMTS2	chr5	178563088	178563111	1	TGCCTCCTTTGCACACACATGGG
FLT4	chr5	180045922	180045943	1	CGAGCCAGCTTCGTGCATCCG
FLT4	chr5	180045842	180045821	0	CGCGAAGAGGACCCTGTCGCT
MAP7	chr6	136682048	136682024	0	CGGATGGAGAAGGTGTGGAAAGCG
MAP7	chr6	136682286	136682316	1	ACAAAAGAGAGAGGAATTGGCTCAACGTGT
SYNE1	chr6	152529312	152529348	1	TTCACTAGGGATGAATTCAACCTGAAATTGACACTC
SYNE1	chr6	152529371	152529403	1	CTGATTGCGTAACTGCATCCAAGATAACAGTG
EGFR	chr7	55214387	55214415	1	TGGAAGTCCATCGACATGTTGCTGAGAA
EGFR	chr7	55214442	55214473	1	ATAGGAGCTGGAGGCAGAGATAGTGTGTATG
EGFR	chr7	55268873	55268841	0	CTACGGGCCATTCTAATAGCCTCAAAATCTCT
COL1A2	chr7	94056303	94056270	0	CTCTTGACATGTGCTCTGAAAGTGTGATTTTCC
KMT2C	chr7	151873757	151873727	0	GACCCCGATGGCCTAATGTCTGAATTATCA
KMT2C	chr7	151873840	151873804	0	TATGCCACAAGAGTTTATTACATCTTGAGCAGGTAG
CSMD1	chr8	2807747	2807716	0	CCTGTGCTTTGTCACAGACCTTACACATGTA
CSMD1	chr8	2807892	2807928	1	TGGATTAAAGGGCTGAATTACTAACTTTCTCCAAGG
CSMD1	chr8	3351214	3351244	1	ATCAAGCTTGCCTTTGAAGAGTTTGAGCTG
CSMD1	chr8	3351263	3351297	1	CATGGGAAGTACCTGTTGTTCTAAGTCACTGTTT
EXT1	chr8	118832023	118832058	1	AGGCTCTACTCTCCTTTTTATTTCAGGTTTAAAGC
EXT1	chr8	118832075	118832107	1	CGGAGCAAGGAGGAGTAATTTTCTAAGTCTTG
ABL1	chr9	133760876	133760851	0	GCCGGCAAAAACCTCTACACGTTCT
ABL1	chr9	133760956	133760926	0	CGAGAGGCCATCAACAAACTGGAGAATAAT
NOTCH1	chr9	139400302	139400324	1	GGGCGCCACGTGTGAGAATGAC
NOTCH1	chr9	139400337	139400361	1	GACACCGTCCTGTCTTCCCTCTCG
DMD	chrX	32381016	32381043	1	CAAAGGTGGACTCTACACGTGACCAAG
DMD	chrX	32381082	32381122	1	TTCATTAATTACTAACTTCAAGTCCTATCTCTTGCTCATG
OTC	chrX	38226645	38226683	1	ACCTCTCCTTTCTGTTTTATCCTAAATTTCAGATCTGC
OTC	chrX	38226579	38226547	0	GGACAACCACTACAAAATAAAGTGCAGCTGAA

## Sheet: 72plex panel
hg19 0 based
chrom	loc3	loc5	strand	primer
chr14	105246525	105246494	0	GAAGGTGCCATCATTCTTGAGGAGGAAGTAG
chr14	105246581	105246605	1	CGAGGGTCTGACGGGTAGAGTGTG
chr1	43814966	43814940	0	CTCCTTGGTGACCGCTCTGCATCTAG
chr1	115256508	115256480	0	CCTTCGCCTGTCCTCATGTATTGGTCTC
chr1	115256566	115256602	1	CCAGGATTCTTACAGAAAACAAGTGGTTATAGATGG
chr10	43617362	43617328	0	TCCTTTACCCCTCCTTCCTAGAGAGTTAGAGTAA
chr10	43617417	43617453	1	GCGTGGTGTAGATATGATCAAAAAGGGATTCAATTG
chr11	108117852	108117891	1	AGGAAATTTCTAAATGTGACATGACCTACTTACTGTACC
chr11	108117816	108117780	0	AGTATTCTTCAGGATTTCGTAATATTGCCGTCAAAG
chr12	25398234	25398195	0	AACAAGATTTACCTCTATTGTTGGATCATATTCGTCCAC
chr12	25398295	25398329	1	GGCCTGCTGAAAATGACTGAATATAAACTTGTGG
chr13	28592622	28592596	0	GCCTCACATTGCCCCTGACAACATAG
chr13	28592648	28592681	1	CGGGAAAGTGGTGAAGATATGTGACTTTGGATT
chr17	7577141	7577179	1	GCTTCTCTTTTCCTATCCTGAGTAGTGGTAATCTACTG
chr17	7577082	7577054	0	GCTCCCCTTTCTTGCGGAGATTCTCTTC
chr17	7578384	7578358	0	CCAGCTGCTCACCATCGCTATCTGAG
chr17	7578431	7578455	1	CGCCATGGCCATCTACAAGCAGTC
chr17	7579365	7579339	0	GAATGCAAGAAGCCCAGACGGAAACC
chr17	7579488	7579514	1	CCAGGTCCAGATGAAGCTCCCAGAAT
chr18	48603039	48603008	0	TCTTTGATTTGCGTCAGTGTCATCGACAGAT
chr18	48603132	48603168	1	AAAAGAATGAAAAGCATACTTACTGATAGCTGGAGC
chr19	3118970	3119002	1	GAGAAACATGATGGATGTCACGTTCTCAAAGC
chr19	3118875	3118852	0	GCCGTCCTGGGATTGCAGATTGG
chr2	209113109	209113077	0	GCCAACATGACTTACTTGATCCCCATAAGCAT
chr2	209113122	209113151	1	CGGCTTGTGAGTGGATGGGTAAAACCTAT
chr20	57484358	57484322	0	CTCCAGACCTTTGCTTTAGATTGGCAATTATTACTG
chr20	57484424	57484456	1	TGGAACTTGGTCTCAAAGATTCCAGAAGTCAG
chr3	41266072	41266044	0	GGAACCAGACAGAAAAGCGGCTGTTAGT
chr3	41266183	41266214	1	GAAAATCCCTGTTCCCACTCATACAGGACTT
chr3	138665160	138665133	0	CGGTAGTTGCCCTTCTCGAACATGTCT
chr3	138665225	138665251	1	AACCTCAGCCTCAACGAGTGCTTCAT
chr3	178936114	178936150	1	AAACAGAGAATCTCCATTTTAGCACTTACCTGTGAC
chr3	178936031	178935993	0	ACAGAGTAACAGACTAGCTAGAGACAATGAATTAAGGG
chr3	178952113	178952147	1	TTCAATGCATGCTGTTTAATTGTGTGGAAGATCC
chr3	178952037	178952001	0	TGCATACATTCGAAAGACCCTAGCCTTAGATAAAAC
chr3	178952118	178952089	0	GGTGGCTGGACAACAAAAATGGATTGGAT
chr3	178952195	178952226	1	GGTCTTTGCCTGCTGAGAGTTATTAACAGTG
chr4	1803551	1803530	0	GGTGGCCCCTGAGCGTCATCT
chr4	55141012	55140978	0	CACCAGTTACCTGTCCTGGTCATTTATAGAAACC
chr4	55141054	55141089	1	TGCATCGGGTCCACATAAATATATTCATGTCCATC
chr4	55152103	55152134	1	CGTACACTGCCTTTCGACACATAGTTCGAAT
chr4	55152025	55152000	0	CATGCAGTGTGTCCACCGTGATCTG
chr4	55599297	55599262	0	AATATCCTCCTTACTCATGGTCGGATCACAAAGAT
chr4	55599348	55599378	1	AAGCAGAGAATGGGTACTCACGTTTCCTTT
chr5	112175896	112175865	0	GCCTCCAGTTCAGGAAAATGACAATGGGAAT
chr5	112175961	112176002	1	TCATCATCATCTGAATCATCTAATAGGTCCTTTTCAGAATC
chr5	170837500	170837457	0	AGAGACATTTAATTTATTGATGTCTATGAAGTGTTGTGGTTCC
chr5	170837600	170837637	1	CCAGATATCAACTGTTACAGAAATGAAATAAGACGGA
chr7	55242463	55242430	0	AAGGTGAGAAAGTTAAAATTCCCGTCGCTATCA
chr7	55242507	55242535	1	CACACAGCAAAGCAGAAACTCACATCGA
chr7	55259511	55259482	0	ACCGCAGCATGTCAAGATCACAGATTTTG
chr7	55259539	55259572	1	CCTTACTTTGCCTCCTTCTGCATGGTATTCTTT
chr7	140453079	140453044	0	AATCAGTGGAAAAATAGCCTCAATTCTTACCATCC
chr7	140453191	140453229	1	TGAGATCTACTGTTTTCCTTTACTTACTACACCTCAGA
chr9	5073780	5073818	1	AGAAAGGCATTAGAAAGCCTGTAGTTTTACTTACTCTC
chr9	5073735	5073703	0	TTTGAAGCAGCAAGTATGATGAGCAAGCTTTC
chr1	43815082	43815111	1	CAGAGCGAACCAAGAATGCCTGTTTACAG
chr10	89717697	89717668	0	ACACGACGGGAAGACAAGTTCATGTACTT
chr10	89717785	89717825	1	TAATCTGTCCTTATTTTGGATATTTCTCCCAATGAAAGTA
chr17	7577423	7577388	0	GGATGGGTAGTAGTATGGAAGAAATCGGTAAGAGG
chr17	7577603	7577633	1	CATCTTGGGCCTGTGTTATCTCCTAGGTTG
chr17	7577567	7577598	1	GACTGTACCACCATCCACTACAACTACATGT
chr17	37880989	37880965	0	CCCTTGTCCCCAGGAAGCATACGT
chr17	37881084	37881110	1	GGTTTTCCCGGACATGGTCTAAGAGG
chr4	1803645	1803669	1	GGCTGTGCGTCACTGTACACCTTG
chr5	112175548	112175516	0	CATGCAGTGGAATGGTAAGTGGCATTATAAGC
chr5	112175733	112175769	1	CGTGGCAAAATGTAATAAAGTATCAGCATCTGGAAG
chr7	55248899	55248863	0	CCATGAGTACGTATTTTGAAACTCAAGATCGCATTC
chr7	55249159	55249190	1	TATCTCCCTTCCCTGATTACCTTTGCGATCT
chr7	55249001	55248977	0	CCCTCCAGGAAGCCTACGTGATGG
chr9	80409385	80409350	0	ATCCATTGCCTGTCTAAAGAACACTTACCTCATTG
chr9	80409492	80409526	1	AGTATTGTTAACCTTGCAGAATGGTCGATGTAGG
